# Supplementary material for: Femtosecond Laser-Ablated Copper Surface as a Substrate for a MoS2-Based Hydrogen Evolution Reaction Electrocatalyst
Source: Materials (Basel). 2022 May 31;15(11):3926. doi: 10.3390/ma15113926 (PMC9182345; doi:10.3390/ma15113926)
Supplement: Supplementary file 1 [file materials-15-03926-s001.zip]

Archive with 1 entries (1 files):
- materials-1724108-supplementary.pdf
